# Supplementary material for: A Novel KCNA2 Variant in a Patient with Non-Progressive Congenital Ataxia and Epilepsy: Functional Characterization and Sensitivity to 4-Aminopyridine
Source: Int J Mol Sci. 2021 Sep 14;22(18):9913. doi: 10.3390/ijms22189913 (PMC8469797; doi:10.3390/ijms22189913)
Supplement: Supplementary file 1 [file ijms-22-09913-s001.zip]

Archive with 1 entries (1 files):
- ijms-1321554-supplementary.pdf
